# Supplementary material for: NETosis associates with human TB lung tissue destruction and disease pathogenesis
Source: EMBO Mol Med. 2026 Jun 2;18(7):2547–72. doi: 10.1038/s44321-026-00435-3 (PMC13365388; doi:10.1038/s44321-026-00435-3)
Supplement: Supplementary file 4 — Source data Fig. 1 [file 44321_2026_435_MOESM4_ESM.zip]

Archive with 42 entries (35 files):
- Figure 1/
- __MACOSX/._Figure 1
- Figure 1/Figure 1F/
- __MACOSX/Figure 1/._Figure 1F
- Figure 1/Figure 1A/
- __MACOSX/Figure 1/._Figure 1A
- Figure 1/.DS_Store
- __MACOSX/Figure 1/._.DS_Store
- Figure 1/Figure 1B/
- __MACOSX/Figure 1/._Figure 1B
- Figure 1/Figure 1E/
- __MACOSX/Figure 1/._Figure 1E
- Figure 1/Figure 1D/
- __MACOSX/Figure 1/._Figure 1D
- Figure 1/Figure 1C/
- __MACOSX/Figure 1/._Figure 1C
- Figure 1/Figure 1F/20314  NOX 2 III.tif
- __MACOSX/Figure 1/Figure 1F/._20314  NOX 2 III.tif
- Figure 1/Figure 1F/13462 NOX 2  I and III.tif
- __MACOSX/Figure 1/Figure 1F/._13462 NOX 2  I and III.tif
- Figure 1/Figure 1A/Source of data for Heatmap in Figure 1A.docx
- __MACOSX/Figure 1/Figure 1A/._Source of data for Heatmap in Figure 1A.docx
- Figure 1/Figure 1B/H&E x0.54jpg.jpg
- __MACOSX/Figure 1/Figure 1B/._H&E x0.54jpg.jpg
- Figure 1/Figure 1B/H&E x0.45jpg.jpg
- __MACOSX/Figure 1/Figure 1B/._H&E x0.45jpg.jpg
- Figure 1/Figure 1E/13462  NCF-1 -I and III.tif
- __MACOSX/Figure 1/Figure 1E/._13462  NCF-1 -I and III.tif
- Figure 1/Figure 1E/20314  NCF-1 - III.tif
- __MACOSX/Figure 1/Figure 1E/._20314  NCF-1 - III.tif
- Figure 1/Figure 1D/20314 09 E NE II.tif
- __MACOSX/Figure 1/Figure 1D/._20314 09 E NE II.tif
- Figure 1/Figure 1D/.DS_Store
- __MACOSX/Figure 1/Figure 1D/._.DS_Store
- Figure 1/Figure 1D/13462 09 NE I and III.tif
- __MACOSX/Figure 1/Figure 1D/._13462 09 NE I and III.tif
- Figure 1/Figure 1C/MPO - 13462 I and III.tif
- __MACOSX/Figure 1/Figure 1C/._MPO - 13462 I and III.tif
- Figure 1/Figure 1C/.DS_Store
- __MACOSX/Figure 1/Figure 1C/._.DS_Store
- Figure 1/Figure 1C/MPO - 20314 II.tif
- __MACOSX/Figure 1/Figure 1C/._MPO - 20314 II.tif
