# Supplementary material for: NETosis associates with human TB lung tissue destruction and disease pathogenesis
Source: EMBO Mol Med. 2026 Jun 2;18(7):2547–72. doi: 10.1038/s44321-026-00435-3 (PMC13365388; doi:10.1038/s44321-026-00435-3)
Supplement: Supplementary file 5 — Source data Fig. 2 [file 44321_2026_435_MOESM5_ESM.zip]

Archive with 20 entries (15 files):
- Figure 2/
- __MACOSX/._Figure 2
- Figure 2/.DS_Store
- __MACOSX/Figure 2/._.DS_Store
- Figure 2/Figure 2C/
- __MACOSX/Figure 2/._Figure 2C
- Figure 2/Figure 2D/
- __MACOSX/Figure 2/._Figure 2D
- Figure 2/Figure 2A and B/
- __MACOSX/Figure 2/._Figure 2A and B
- Figure 2/Figure 2B/
- __MACOSX/Figure 2/._Figure 2B
- Figure 2/Figure 2C/MPO green _ DAPI blue x3.53.jpg
- __MACOSX/Figure 2/Figure 2C/._MPO green _ DAPI blue x3.53.jpg
- Figure 2/Figure 2D/20314 09 E IP-10 - 2022-03-10 15.52.55.tif
- __MACOSX/Figure 2/Figure 2D/._20314 09 E IP-10 - 2022-03-10 15.52.55.tif
- Figure 2/Figure 2A and B/PLASMA MPO ELISA.xlsx
- __MACOSX/Figure 2/Figure 2A and B/._PLASMA MPO ELISA.xlsx
- Figure 2/Figure 2B/IP10 Elisa.xlsx
- __MACOSX/Figure 2/Figure 2B/._IP10 Elisa.xlsx
