# Supplementary material for: NETosis associates with human TB lung tissue destruction and disease pathogenesis
Source: EMBO Mol Med. 2026 Jun 2;18(7):2547–72. doi: 10.1038/s44321-026-00435-3 (PMC13365388; doi:10.1038/s44321-026-00435-3)
Supplement: Supplementary file 5 — Source data Fig. 2 [file 44321_2026_435_MOESM5_ESM.zip › Figure 2/Figure 2A and B/PLASMA MPO ELISA.xlsx]

## Sheet: Sheet1
PLASMA MPO ELISA
Healthy:		LTBI:		TB:
2636.18		5734.37		11251.3
10071.8		10370.8		9278.26
2810.11		3060.14		7560.67
7267.15		2000.23		18023.8
3761.31		2766.63		5815.9
2337.23		14724.5		4413.56
3217.77		3446.05		7642.2
6587.73		3783.05		13028.7
8066.16		4332.03		10033.8
		9354.35		10463.2
				17833.6
				10870.8
