# Supplementary material for: NETosis associates with human TB lung tissue destruction and disease pathogenesis
Source: EMBO Mol Med. 2026 Jun 2;18(7):2547–72. doi: 10.1038/s44321-026-00435-3 (PMC13365388; doi:10.1038/s44321-026-00435-3)
Supplement: Supplementary file 5 — Source data Fig. 2 [file 44321_2026_435_MOESM5_ESM.zip › Figure 2/Figure 2B/IP10 Elisa.xlsx]

## Sheet: Sheet1
	IP10 (pg/ml)
TB	2534.34
TB	10554.4
TB	5382.93
TB	8540.2
TB	1557.09
TB	1728.87
TB	3745.29
TB	5184.23
TB	804.89
TB	2870.36
TB	1909.58
TB	5523.93
LTBI	416.91
LTBI	427.87
LTBI	1672.76
LTBI	403.41
LTBI	303.52
LTBI	509.84
LTBI	551.45
LTBI	384.18
LTBI	731.96
LTBI	310.2
