# Supplementary material for: NETosis associates with human TB lung tissue destruction and disease pathogenesis
Source: EMBO Mol Med. 2026 Jun 2;18(7):2547–72. doi: 10.1038/s44321-026-00435-3 (PMC13365388; doi:10.1038/s44321-026-00435-3)
Supplement: Supplementary file 6 — Source data Fig. 3 [file 44321_2026_435_MOESM6_ESM.zip]

Archive with 42 entries (35 files):
- Figure 3/
- __MACOSX/._Figure 3
- Figure 3/Figure 3C and D/
- __MACOSX/Figure 3/._Figure 3C and D
- Figure 3/.DS_Store
- __MACOSX/Figure 3/._.DS_Store
- Figure 3/Figure 3E/
- __MACOSX/Figure 3/._Figure 3E
- Figure 3/Figure 3B/
- __MACOSX/Figure 3/._Figure 3B
- Figure 3/Figure 3G and H/
- __MACOSX/Figure 3/._Figure 3G and H
- Figure 3/Figure 3A/
- __MACOSX/Figure 3/._Figure 3A
- Figure 3/Figure 3F/
- __MACOSX/Figure 3/._Figure 3F
- Figure 3/Figure 3C and D/13462  Citruline H3.tif
- __MACOSX/Figure 3/Figure 3C and D/._13462  Citruline H3.tif
- Figure 3/Figure 3E/13462 Citruline H3 .tif
- __MACOSX/Figure 3/Figure 3E/._13462 Citruline H3 .tif
- Figure 3/Figure 3B/20314 09 F Citruline H3 - II.tif
- __MACOSX/Figure 3/Figure 3B/._20314 09 F Citruline H3 - II.tif
- Figure 3/Figure 3B/13462 09 G Citruline H3 I and III.tif
- __MACOSX/Figure 3/Figure 3B/._13462 09 G Citruline H3 I and III.tif
- Figure 3/Figure 3G and H/20314  Citruline H3.tif
- __MACOSX/Figure 3/Figure 3G and H/._20314  Citruline H3.tif
- Figure 3/Figure 3G and H/.DS_Store
- __MACOSX/Figure 3/Figure 3G and H/._.DS_Store
- Figure 3/Figure 3G and H/13462 NE .tif
- __MACOSX/Figure 3/Figure 3G and H/._13462 NE .tif
- Figure 3/Figure 3G and H/13462 NOX 2 .tif
- __MACOSX/Figure 3/Figure 3G and H/._13462 NOX 2 .tif
- Figure 3/Figure 3G and H/ 13462 MPO.tif
- __MACOSX/Figure 3/Figure 3G and H/._ 13462 MPO.tif
- Figure 3/Figure 3G and H/13462  Citruline H3 .tif
- __MACOSX/Figure 3/Figure 3G and H/._13462  Citruline H3 .tif
- Figure 3/Figure 3A/Figure 3A...jpg
- __MACOSX/Figure 3/Figure 3A/._Figure 3A...jpg
- Figure 3/Figure 3A/Figure 3A.jpg
- __MACOSX/Figure 3/Figure 3A/._Figure 3A.jpg
- Figure 3/Figure 3F/13462  Citruline H3 .tif
- __MACOSX/Figure 3/Figure 3F/._13462  Citruline H3 .tif
