# Supplementary material for: NETosis associates with human TB lung tissue destruction and disease pathogenesis
Source: EMBO Mol Med. 2026 Jun 2;18(7):2547–72. doi: 10.1038/s44321-026-00435-3 (PMC13365388; doi:10.1038/s44321-026-00435-3)
Supplement: Supplementary file 7 — Source data Fig. 4 [file 44321_2026_435_MOESM7_ESM.zip]

Archive with 58 entries (51 files):
- Figure 4/
- __MACOSX/._Figure 4
- Figure 4/Figure 4B/
- __MACOSX/Figure 4/._Figure 4B
- Figure 4/Figure 4C/
- __MACOSX/Figure 4/._Figure 4C
- Figure 4/Figure 4D/
- __MACOSX/Figure 4/._Figure 4D
- Figure 4/.DS_Store
- __MACOSX/Figure 4/._.DS_Store
- Figure 4/Figure 4A/
- __MACOSX/Figure 4/._Figure 4A
- Figure 4/Figure 4B/CH3 green_ NE red _ MPO yellow_ DAPI blue 22 SEPT 22 COMPOSIT.TIFF
- __MACOSX/Figure 4/Figure 4B/._CH3 green_ NE red _ MPO yellow_ DAPI blue 22 SEPT 22 COMPOSIT.TIFF
- Figure 4/Figure 4B/Figure 4B _CH3 green_ NE red_ MPO yellow _ DAPI BlueFULL.tiff
- __MACOSX/Figure 4/Figure 4B/._Figure 4B _CH3 green_ NE red_ MPO yellow _ DAPI BlueFULL.tiff
- Figure 4/Figure 4C/.DS_Store
- __MACOSX/Figure 4/Figure 4C/._.DS_Store
- Figure 4/Figure 4C/Overview pathology_MPO Green_DAPI Blue x0.82.jpg
- __MACOSX/Figure 4/Figure 4C/._Overview pathology_MPO Green_DAPI Blue x0.82.jpg
- Figure 4/Figure 4C/NE red _ DAPI blue x5.jpg
- __MACOSX/Figure 4/Figure 4C/._NE red _ DAPI blue x5.jpg
- Figure 4/Figure 4C/MPO green _ DAPI blue x5.jpg
- __MACOSX/Figure 4/Figure 4C/._MPO green _ DAPI blue x5.jpg
- Figure 4/Figure 4C/Overview pathology_Citruline Yellow_DAPI Blue x0.82.jpg
- __MACOSX/Figure 4/Figure 4C/._Overview pathology_Citruline Yellow_DAPI Blue x0.82.jpg
- Figure 4/Figure 4C/Overview pathology_MPO Green_Citruline Yellow_NE red_DAPI Blue x0.82.jpg
- __MACOSX/Figure 4/Figure 4C/._Overview pathology_MPO Green_Citruline Yellow_NE red_DAPI Blue x0.82.jpg
- Figure 4/Figure 4C/Overview pathology_NE red_DAPI Blue x0.82.jpg
- __MACOSX/Figure 4/Figure 4C/._Overview pathology_NE red_DAPI Blue x0.82.jpg
- Figure 4/Figure 4C/H&E zoomed lesion 1 x5.jpg
- __MACOSX/Figure 4/Figure 4C/._H&E zoomed lesion 1 x5.jpg
- Figure 4/Figure 4C/MPO green_ C.H3 Yellow_ NE red _ DAPI blue x5.jpg
- __MACOSX/Figure 4/Figure 4C/._MPO green_ C.H3 Yellow_ NE red _ DAPI blue x5.jpg
- Figure 4/Figure 4D/.DS_Store
- __MACOSX/Figure 4/Figure 4D/._.DS_Store
- Figure 4/Figure 4D/Alveolar space/
- __MACOSX/Figure 4/Figure 4D/._Alveolar space
- Figure 4/Figure 4D/Necrotic region/
- __MACOSX/Figure 4/Figure 4D/._Necrotic region
- Figure 4/Figure 4A/2025-05-27 17.10.18.jpg
- __MACOSX/Figure 4/Figure 4A/._2025-05-27 17.10.18.jpg
- Figure 4/Figure 4D/Alveolar space/1. AS _ NE red _ DAPI blue x40.jpg
- __MACOSX/Figure 4/Figure 4D/Alveolar space/._1. AS _ NE red _ DAPI blue x40.jpg
- Figure 4/Figure 4D/Alveolar space/1. AS _ C.H3 Yellow_ DAPI blue x40.jpg
- __MACOSX/Figure 4/Figure 4D/Alveolar space/._1. AS _ C.H3 Yellow_ DAPI blue x40.jpg
- Figure 4/Figure 4D/Alveolar space/1. AS _ MPO green _ DAPI blue x40.jpg
- __MACOSX/Figure 4/Figure 4D/Alveolar space/._1. AS _ MPO green _ DAPI blue x40.jpg
- Figure 4/Figure 4D/Alveolar space/1. AS _ MPO green_ C.H3 Yellow_ NE red _ DAPI blue x40.jpg
- __MACOSX/Figure 4/Figure 4D/Alveolar space/._1. AS _ MPO green_ C.H3 Yellow_ NE red _ DAPI blue x40.jpg
- Figure 4/Figure 4D/Necrotic region/NR _ MPO green_ C.H3 Yellow_ NE red _ DAPI blue x40.jpg
- __MACOSX/Figure 4/Figure 4D/Necrotic region/._NR _ MPO green_ C.H3 Yellow_ NE red _ DAPI blue x40.jpg
- Figure 4/Figure 4D/Necrotic region/NR _ NE red _ DAPI blue x40.jpg
- __MACOSX/Figure 4/Figure 4D/Necrotic region/._NR _ NE red _ DAPI blue x40.jpg
- Figure 4/Figure 4D/Necrotic region/NR _ MPO green_ DAPI blue x40.jpg
- __MACOSX/Figure 4/Figure 4D/Necrotic region/._NR _ MPO green_ DAPI blue x40.jpg
- Figure 4/Figure 4D/Necrotic region/NR _ C.H3 Yellow_ DAPI blue x40.jpg
- __MACOSX/Figure 4/Figure 4D/Necrotic region/._NR _ C.H3 Yellow_ DAPI blue x40.jpg
