# Supplementary material for: NETosis associates with human TB lung tissue destruction and disease pathogenesis
Source: EMBO Mol Med. 2026 Jun 2;18(7):2547–72. doi: 10.1038/s44321-026-00435-3 (PMC13365388; doi:10.1038/s44321-026-00435-3)
Supplement: Supplementary file 8 — Source data Fig. 5 [file 44321_2026_435_MOESM8_ESM.zip]

Archive with 16 entries (12 files):
- Figure 5/
- __MACOSX/._Figure 5
- Figure 5/.DS_Store
- __MACOSX/Figure 5/._.DS_Store
- Figure 5/Figure 5A/
- __MACOSX/Figure 5/._Figure 5A
- Figure 5/Figure 5C/
- __MACOSX/Figure 5/._Figure 5C
- Figure 5/Figure 5B/
- __MACOSX/Figure 5/._Figure 5B
- Figure 5/Figure 5A/Figure 5A Sivelestat.xlsx
- __MACOSX/Figure 5/Figure 5A/._Figure 5A Sivelestat.xlsx
- Figure 5/Figure 5C/Verdiperstat treatment.xlsx
- __MACOSX/Figure 5/Figure 5C/._Verdiperstat treatment.xlsx
- Figure 5/Figure 5B/Figure 5B - GSK treatment.xlsx
- __MACOSX/Figure 5/Figure 5B/._Figure 5B - GSK treatment.xlsx
