# Supplementary material for: NETosis associates with human TB lung tissue destruction and disease pathogenesis
Source: EMBO Mol Med. 2026 Jun 2;18(7):2547–72. doi: 10.1038/s44321-026-00435-3 (PMC13365388; doi:10.1038/s44321-026-00435-3)
Supplement: Supplementary file 8 — Source data Fig. 5 [file 44321_2026_435_MOESM8_ESM.zip › Figure 5/Figure 5A/Figure 5A Sivelestat.xlsx]

## Sheet: Sheet1
Time	Negative control (neutrophils)			MTB+neutrophils			MTB +Sivelstat 1uM
0:00:00	253	257	332	332	342	387	262	201	246
0:30:00	277	270	349	360	359	397	281	216	263
1:00:00	316	302	375	394	380	434	308	236	284
1:30:00	350	333	403	450	418	460	331	258	313
2:00:00	401	378	454	513	481	514	366	289	336
2:30:00	447	431	501	596	546	580	413	313	374
3:00:00	515	480	558	707	610	640	458	366	409
3:30:00	595	551	619	805	670	703	510	407	454
4:00:00	668	629	701	887	747	752	564	465	498
4:30:00	753	697	773	971	831	843	648	518	555
5:00:00	838	761	857	1062	917	919	735	578	618
5:30:00	927	834	953	1141	1005	986	815	658	670
6:00:00	1010	928	1028	1210	1073	1086	901	709	741
