# Supplementary material for: NETosis associates with human TB lung tissue destruction and disease pathogenesis
Source: EMBO Mol Med. 2026 Jun 2;18(7):2547–72. doi: 10.1038/s44321-026-00435-3 (PMC13365388; doi:10.1038/s44321-026-00435-3)
Supplement: Supplementary file 8 — Source data Fig. 5 [file 44321_2026_435_MOESM8_ESM.zip › Figure 5/Figure 5C/Verdiperstat treatment.xlsx]

## Sheet: Sheet1
Time	Negative control (neutrophils)			MTB+neutrophils			MTB+Verdiperstat 10uM
0:00:00	253	257	332	332	342	387	202	218	278
0:30:00	277	270	349	360	359	397	226	236	291
1:00:00	316	302	375	394	380	434	235	250	300
1:30:00	350	333	403	450	418	460	256	273	314
2:00:00	401	378	454	513	481	514	286	296	342
2:30:00	447	431	501	596	546	580	313	321	365
3:00:00	515	480	558	707	610	640	343	361	399
3:30:00	595	551	619	805	670	703	382	386	441
4:00:00	668	629	701	887	747	752	430	420	484
4:30:00	753	697	773	971	831	843	481	480	538
5:00:00	838	761	857	1062	917	919	562	537	612
5:30:00	927	834	953	1141	1005	986	632	601	716
6:00:00	1010	928	1028	1210	1073	1086	673	679	795
