# Supplementary material for: NETosis associates with human TB lung tissue destruction and disease pathogenesis
Source: EMBO Mol Med. 2026 Jun 2;18(7):2547–72. doi: 10.1038/s44321-026-00435-3 (PMC13365388; doi:10.1038/s44321-026-00435-3)
Supplement: Supplementary file 8 — Source data Fig. 5 [file 44321_2026_435_MOESM8_ESM.zip › Figure 5/Figure 5B/Figure 5B - GSK treatment.xlsx]

## Sheet: Sheet1
Time	Negative control (neutrophils)			MTB+neutrophils			MTB+GSK 200uM
0:00:00	253	257	332	332	342	387	219	339	317
0:30:00	277	270	349	360	359	397	231	344	336
1:00:00	316	302	375	394	380	434	238	356	344
1:30:00	350	333	403	450	418	460	248	369	352
2:00:00	401	378	454	513	481	514	257	386	363
2:30:00	447	431	501	596	546	580	276	401	383
3:00:00	515	480	558	707	610	640	299	418	411
3:30:00	595	551	619	805	670	703	319	449	438
4:00:00	668	629	701	887	747	752	350	481	475
4:30:00	753	697	773	971	831	843	378	515	515
5:00:00	838	761	857	1062	917	919	412	554	568
5:30:00	927	834	953	1141	1005	986	455	603	632
6:00:00	1010	928	1028	1210	1073	1086	505	656	694
