# Supplementary material for: NETosis associates with human TB lung tissue destruction and disease pathogenesis
Source: EMBO Mol Med. 2026 Jun 2;18(7):2547–72. doi: 10.1038/s44321-026-00435-3 (PMC13365388; doi:10.1038/s44321-026-00435-3)
Supplement: Supplementary file 9 — Source data Fig. 6 [file 44321_2026_435_MOESM9_ESM.zip]

Archive with 24 entries (18 files):
- Figure 6/
- __MACOSX/._Figure 6
- Figure 6/.DS_Store
- __MACOSX/Figure 6/._.DS_Store
- Figure 6/Figure 6A/
- __MACOSX/Figure 6/._Figure 6A
- Figure 6/Figure 6B/
- __MACOSX/Figure 6/._Figure 6B
- Figure 6/Figure 6E/
- __MACOSX/Figure 6/._Figure 6E
- Figure 6/Figure 6D/
- __MACOSX/Figure 6/._Figure 6D
- Figure 6/Figure 6C/
- __MACOSX/Figure 6/._Figure 6C
- Figure 6/Figure 6A/MPO Gene expression manual qPCR data analysis 6 Nov 2020.xlsx
- __MACOSX/Figure 6/Figure 6A/._MPO Gene expression manual qPCR data analysis 6 Nov 2020.xlsx
- Figure 6/Figure 6B/ELANE Gene expression manual qPCR data analysis analysis .xlsx
- __MACOSX/Figure 6/Figure 6B/._ELANE Gene expression manual qPCR data analysis analysis .xlsx
- Figure 6/Figure 6E/CYBB Gene expression manual qPCR data analysis  9.11.20201.xlsx
- __MACOSX/Figure 6/Figure 6E/._CYBB Gene expression manual qPCR data analysis  9.11.20201.xlsx
- Figure 6/Figure 6D/NCF2 Gene expression manual qPCR data analysis 10.11.2020.xlsx
- __MACOSX/Figure 6/Figure 6D/._NCF2 Gene expression manual qPCR data analysis 10.11.2020.xlsx
- Figure 6/Figure 6C/NCF1 Gene expression manual qPCR data analysis 10.11.2020.xlsx
- __MACOSX/Figure 6/Figure 6C/._NCF1 Gene expression manual qPCR data analysis 10.11.2020.xlsx
