# Supplementary material for: NETosis associates with human TB lung tissue destruction and disease pathogenesis
Source: EMBO Mol Med. 2026 Jun 2;18(7):2547–72. doi: 10.1038/s44321-026-00435-3 (PMC13365388; doi:10.1038/s44321-026-00435-3)
Supplement: Supplementary file 9 — Source data Fig. 6 [file 44321_2026_435_MOESM9_ESM.zip › Figure 6/Figure 6A/MPO Gene expression manual qPCR data analysis 6 Nov 2020.xlsx]

## Sheet: Sheet1
	housekeeping gene				gene of interest
sample	ct	Avg Ct		sample	ct 1	Avg Ct	ΔCt	Avg ΔCt control	ΔΔCt	2^-(ΔΔCt)	avg 2^-(ΔΔCt) of groups		fold change	regulation
LTBI	23.16	23.15		LTBI	35.2	34.715	11.565	12.9256	-1.36062	2.56796	LTBI	2.09745	1.54412	0.647617	upregulated
LTBI	23.14			LTBI	34.23						Healthy/control	1.35835	1	1
LTBI	24.01	23.92		LTBI	35.12	36.68	12.76		-0.165625	1.12165	TBI	3.80772	2.8032	0.356735	upregulated
LTBI	23.83			LTBI	38.24
LTBI	22.46	22.385		LTBI	33.13	33.355	10.97		-1.95562	3.87884
LTBI	22.31			LTBI	33.58
LTBI	23.7	23.49		LTBI	34.53	34.7	11.21		-1.71562	3.28439
LTBI	23.28			LTBI	34.87
LTBI	23.95	23.84		LTBI	35.79	36.35	12.51		-0.415625	1.33388
LTBI	23.73			LTBI	36.91
LTBI	22.02	22.03		LTBI	33.56	34.04	12.01		-0.915625	1.88639
LTBI	22.04			LTBI	34.52
LTBI	23.3	23.095		LTBI	35.07	35.095	12		-0.925625	1.89951
LTBI	22.89			LTBI	35.12
LTBI	22.26	22.265		LTBI	34.7	35.5	13.235		0.309375	0.806991
LTBI	22.27			LTBI	36.3
Healthy	23.05	22.875		Healthy	35.13	35.575	12.7		-0.225625	1.16928
Healthy	22.7			Healthy	36.02
Healthy	21.8	21.92		Healthy	34.79	34.04	12.12		-0.805625	1.7479
Healthy	22.04			Healthy	33.29
Healthy	22.31	22.34		Healthy	38.88	38.055	15.715		2.78938	0.144649
Healthy	22.37			Healthy	37.23
Healthy	22.68	22.685		Healthy	35.08	35.415	12.73		-0.195625	1.14522
Healthy	22.69			Healthy	35.75
Healthy	23.01	22.93		Healthy	34.28	34.66	11.73		-1.19563	2.29044
Healthy	22.85			Healthy	35.04
Healthy	22.18	22.27		Healthy	34.62	34.525	12.255		-0.670625	1.59176
Healthy	22.36			Healthy	34.43
Healthy	23.32	23.225		Healthy	35.07	34.86	11.635		-1.29063	2.44634
Healthy	23.13			Healthy	34.65
Healthy	23.26	23.28		Healthy		37.8	14.52		1.59437	0.331166
Healthy	23.3			Healthy	37.8
TBI	22.52	22.48		TBI	31.45	31.4	8.92		-4.00563	16.0625
TBI	22.44			TBI	31.35
TBI	21.62	21.76		TBI	33.4	33.615	11.855		-1.07063	2.10034
TBI	21.9			TBI	33.83
TBI	21.92	21.795		TBI	35.03	35.395	13.6		0.674375	0.626604
TBI	21.67			TBI	35.76
TBI	22.11	22.035		TBI	33.69	33.53	11.495		-1.43062	2.69563
TBI	21.96			TBI	33.37
TBI	22.31	22.255		TBI	32.67	32.97	10.715		-2.21062	4.62876
TBI	22.2			TBI	33.27
TBI	22.09	22.115		TBI	34.53	34.77	12.655		-0.270625	1.20633
TBI	22.14			TBI	35.01
TBI	21.94	21.825		TBI	34.47	35.695	13.87		0.944375	0.519655
TBI	21.71			TBI	36.92
TBI	22.19	22.365		TBI	33.46	33.9	11.535		-1.39062	2.62192
TBI	22.54			TBI	34.34
