# Supplementary material for: NETosis associates with human TB lung tissue destruction and disease pathogenesis
Source: EMBO Mol Med. 2026 Jun 2;18(7):2547–72. doi: 10.1038/s44321-026-00435-3 (PMC13365388; doi:10.1038/s44321-026-00435-3)
Supplement: Supplementary file 9 — Source data Fig. 6 [file 44321_2026_435_MOESM9_ESM.zip › Figure 6/Figure 6B/ELANE Gene expression manual qPCR data analysis analysis .xlsx]

## Sheet: Sheet1
	housekeeping gene				gene of interest
sample	ct	Avg Ct		sample	ct 1	Avg Ct	ΔCt	Avg ΔCt control	ΔΔCt	2^-(ΔΔCt)	avg 2^-(ΔΔCt) of groups		fold change	regulation
LTBI	23.91	24.2		LTBI	39.73	39.73	15.53	9.54437	5.98562	0.0157815	LTBI	0.615889	0.498437	2.00627	down reg
LTBI	24.49			LTBI							Healthy/control	1.23564	1	1
LTBI	24.84	24.735		LTBI		38.14	13.405		3.86063	0.0688392	TBI	2.16308	1.75058	0.57124	upregulated
LTBI	24.63			LTBI	38.14
LTBI	23.76	23.7		LTBI	35.25	34.97	11.27		1.72562	0.302368
LTBI	23.64			LTBI	34.69
LTBI	24.6	24.435		LTBI	32.93	32.84	8.405		-1.13937	2.20286
LTBI	24.27			LTBI	32.75
LTBI	23.82	23.59		LTBI	34.48	34.675	11.085		1.54062	0.343737
LTBI	23.36			LTBI	34.87
LTBI	22.64	22.215		LTBI	33.44	33.565	11.35		1.80562	0.286057
LTBI	21.79			LTBI	33.69
LTBI	22.46	22.505		LTBI	32.06	31.925	9.42		-0.124375	1.09004
LTBI	22.55			LTBI	31.79
LTBI	22.66	22.62		LTBI	33.14	32.86	10.24		0.695625	0.617442
LTBI	22.58			LTBI	32.58
Healthy	23.51	23.455		Healthy	34.25	34.285	10.83		1.28562	0.410193
Healthy	23.4			Healthy	34.32
Healthy	22.07	22.125		Healthy	30.76	31.035	8.91		-0.634375	1.55227
Healthy	22.18			Healthy	31.31
Healthy	22.56	22.71		Healthy	32.66	32.705	9.995		0.450625	0.731726
Healthy	22.86			Healthy	32.75
Healthy	23.06	23.105		Healthy	31.71	32.265	9.16		-0.384375	1.30529
Healthy	23.15			Healthy	32.82
Healthy	22.92	22.845		Healthy	32.26	31.805	8.96		-0.584375	1.49939
Healthy	22.77			Healthy	31.35
Healthy	22.08	22.135		Healthy	32.15	31.955	9.82		0.275625	0.826092
Healthy	22.19			Healthy	31.76
Healthy	23.42	23.36		Healthy	30.99	31.255	7.895		-1.64937	3.13698
Healthy	23.3			Healthy	31.52
Healthy	23.48	23.45		Healthy	33.88	34.235	10.785		1.24062	0.423189
Healthy	23.42			Healthy	34.59
TBI	22.49	22.485		TBI	28.05	28.31	5.825		-3.71937	13.1717
TBI	22.48			TBI	28.57
TBI	21.77	21.965		TBI	31.11	31.325	9.36		-0.184375	1.13632
TBI	22.16			TBI	31.54
TBI	22.19	22.15		TBI	33.08	32.855	10.705		1.16063	0.447319
TBI	22.11			TBI	32.63
TBI	21.95	21.88		TBI	32.52	32.48	10.6		1.05563	0.481089
TBI	21.81			TBI	32.44
TBI	22.13	22.09		TBI	31.86	31.715	9.625		0.080625	0.945648
TBI	22.05			TBI	31.57
TBI	21.61	21.72		TBI	32.86	32.74	11.02		1.47562	0.359578
TBI	21.83			TBI	32.62
TBI	21.76	21.65		TBI	32.87	32.405	10.755		1.21063	0.432081
TBI	21.54			TBI	31.94
TBI	22.12	22.18		TBI	32.95	33.32	11.14		1.59563	0.330879
TBI	22.24			TBI	33.69
