# Supplementary material for: NETosis associates with human TB lung tissue destruction and disease pathogenesis
Source: EMBO Mol Med. 2026 Jun 2;18(7):2547–72. doi: 10.1038/s44321-026-00435-3 (PMC13365388; doi:10.1038/s44321-026-00435-3)
Supplement: Supplementary file 9 — Source data Fig. 6 [file 44321_2026_435_MOESM9_ESM.zip › Figure 6/Figure 6E/CYBB Gene expression manual qPCR data analysis 9.11.20201.xlsx]

## Sheet: Sheet1
	housekeeping gene				gene of interest
sample	ct	Avg Ct		sample	ct 1	Avg Ct	ΔCt	Avg ΔCt control	ΔΔCt	2^-(ΔΔCt)	avg 2^-(ΔΔCt) of groups		fold change	regulation
LTBI	22.7869	22.696		LTBI	27.5724	27.3361	4.64012	4.266	0.374122	0.771575	LTBI	1.37938	1.34594	0.742978	upregulated
LTBI	22.6051			LTBI	27.0998						Healthy/control	1.02485	1	1
LTBI	23.0527	23.0378		LTBI	27.0875	27.0732	4.03545		-0.230543	1.17328	TBI	2.63118	2.56738	0.389501	upregulated
LTBI	23.0229			LTBI	27.0589
LTBI	22.1148	22.056		LTBI	24.5976	24.5936	2.5376		-1.7284	3.3136
LTBI	21.9973			LTBI	24.5897
LTBI	23.0596	22.9274		LTBI	27.1135	27.1203	4.1929		-0.0730958	1.05197
LTBI	22.7951			LTBI	27.127
LTBI	23.2061	23.0393		LTBI	27.6676	27.5561	4.51688		0.250881	0.840383
LTBI	22.8724			LTBI	27.4447
LTBI	21.4879	21.5189		LTBI	25.321	25.5332	4.01433		-0.251672	1.19059
LTBI	21.5499			LTBI	25.7455
LTBI	22.8023	22.6458		LTBI	26.3167	26.5739	3.92816		-0.337841	1.26386
LTBI	22.4892			LTBI	26.8312
LTBI	22.0366	22.0659		LTBI	25.4645	25.8161	3.75019		-0.515803	1.42979
LTBI	22.0952			LTBI	26.1677
Healthy	22.4278	22.4161		Healthy	26.7505	27.0091	4.59302		0.32702	0.797182
Healthy	22.4044			Healthy	27.2677
Healthy	21.5499	21.5753		Healthy	25.3784	25.259	3.68371		-0.582286	1.49722
Healthy	21.6007			Healthy	25.1397
Healthy	22.0276	21.9738		Healthy	26.0777	26.0504	4.07652		-0.189473	1.14035
Healthy	21.9201			Healthy	26.023
Healthy	22.2962	22.2988		Healthy	26.3669	26.7714	4.47253		0.206527	0.866621
Healthy	22.3014			Healthy	27.1758
Healthy	22.4746	22.4417		Healthy	26.9528	26.7237	4.282		0.0160071	0.988966
Healthy	22.4088			Healthy	26.4946
Healthy	21.7795	21.7811		Healthy	25.6561	25.7321	3.95103		-0.314967	1.24398
Healthy	21.7827			Healthy	25.8082
Healthy	22.7583	22.764		Healthy	27.5504	27.4012	4.63726		0.371267	0.773103
Healthy	22.7697			Healthy	27.252
Healthy	22.805	22.9046		Healthy	26.9745	27.3365	4.4319		0.165905	0.891369
Healthy	23.0043			Healthy	27.6986
TBI	22.0438	22.0454		TBI	24.812	24.7536	2.70822		-1.55778	2.944
TBI	22.047			TBI	24.6952
TBI	21.0361	21.1744		TBI	24.6718	24.8081	3.6337		-0.6323	1.55003
TBI	21.3128			TBI	24.9445
TBI	21.5815	21.5239		TBI	24.4777	24.402	2.87812		-1.38788	2.61694
TBI	21.4663			TBI	24.3263
TBI	21.7788	21.6386		TBI	24.9743	24.5898	2.95119		-1.3148	2.48769
TBI	21.4983			TBI	24.2052
TBI	22.0027	21.9499		TBI	25.2845	25.159	3.20913		-1.05686	2.0804
TBI	21.8971			TBI	25.0336
TBI	21.9265	21.756		TBI	24.1497	24.4193	2.66336		-1.60264	3.03698
TBI	21.5854			TBI	24.6889
TBI	21.541	21.6104		TBI	24.3068	24.4516	2.84123		-1.42477	2.68472
TBI	21.6798			TBI	24.5964
TBI	21.9999	22.0982		TBI	24.2179	24.4968	2.39862		-1.86738	3.64869
TBI	22.1965			TBI	24.7757
