# Supplementary material for: NETosis associates with human TB lung tissue destruction and disease pathogenesis
Source: EMBO Mol Med. 2026 Jun 2;18(7):2547–72. doi: 10.1038/s44321-026-00435-3 (PMC13365388; doi:10.1038/s44321-026-00435-3)
Supplement: Supplementary file 9 — Source data Fig. 6 [file 44321_2026_435_MOESM9_ESM.zip › Figure 6/Figure 6D/NCF2 Gene expression manual qPCR data analysis 10.11.2020.xlsx]

## Sheet: Sheet1
	housekeeping gene				gene of interest
sample	ct	Avg Ct		sample	ct 1	Avg Ct	ΔCt	Avg ΔCt control	ΔΔCt	2^-(ΔΔCt)	avg 2^-(ΔΔCt) of groups		fold change	regulation
LTBI	23.61	23.4276		LTBI	33.3753	34.2053	10.7777	3.98882	6.78884	0.00904392	LTBI	#DIV/0!	#DIV/0!	#DIV/0!	down reg
LTBI	23.2452			LTBI	35.0353						Healthy/control	1.36336	1	1
LTBI	23.501	23.5132		LTBI		#DIV/0!	#DIV/0!		#DIV/0!	#DIV/0!	TBI	2.5159	1.84537		up regulated
LTBI	23.5254			LTBI
LTBI	22.4675	22.4228		LTBI	35.5448	36.5453	14.1225		10.1337	0.000890142
LTBI	22.3781			LTBI	37.5458
LTBI	23.4871	23.4376		LTBI	35.7033	35.7033	12.2657		8.27687	0.00322414
LTBI	23.3881			LTBI
LTBI	23.4353	23.5309		LTBI		39.1673	15.6364		11.6476	0.000311686
LTBI	23.6265			LTBI	39.1673
LTBI	21.8046	21.8205		LTBI	35.8669	35.234	13.4134		9.42462	0.00145515
LTBI	21.8364			LTBI	34.601
LTBI	23.2958	23.1932		LTBI	26.8425	27.0208	3.82758		-0.161244	1.11825
LTBI	23.0906			LTBI	27.1991
LTBI	22.4895	22.3429		LTBI	26.3839	26.5863	4.24343		0.254612	0.838212
LTBI	22.1963			LTBI	26.7887
Healthy	23.1878	23.1046		Healthy	26.3163	28.2066	5.10197		1.11315	0.462283
Healthy	23.0214			Healthy	30.0968
Healthy	22.0928	21.9899		Healthy	26.3978	26.1882	4.19836		0.209539	0.864813
Healthy	21.887			Healthy	25.9787
Healthy	22.3719	22.4115		Healthy	28.1355	27.8581	5.44659		1.45777	0.364056
Healthy	22.4511			Healthy	27.5807
Healthy	22.5535	22.7563		Healthy	27.1905	27.6291	4.87287		0.884052	0.541843
Healthy	22.9591			Healthy	28.0678
Healthy	23.0411	23.0303		Healthy	25.7848	25.6669	2.63664		-1.35218	2.55298
Healthy	23.0195			Healthy	25.549
Healthy	22.209	22.2289		Healthy	24.4494	24.4447	2.21578		-1.77305	3.41775
Healthy	22.2488			Healthy	24.4399
Healthy	23.2307	23.1762		Healthy	26.1546	26.1922	3.01599		-0.972832	1.96269
Healthy	23.1217			Healthy	26.2297
Healthy	23.3703	23.3403		Healthy	27.6428	27.7626	4.42237		0.433549	0.740438
Healthy	23.3102			Healthy	27.8824
TBI	22.36	22.4804		TBI	25.9565	25.8779	3.39744		-0.591385	1.50669
TBI	22.6009			TBI	25.7993
TBI	21.5663	21.7848		TBI	25.0688	25.0633	3.27854		-0.71028	1.63612
TBI	22.0033			TBI	25.0579
TBI	22.0253	22.0596		TBI	24.9034	24.8275	2.76781		-1.22101	2.3311
TBI	22.094			TBI	24.7516
TBI	22.1738	22.1154		TBI	24.3164	24.2769	2.16149		-1.82733	3.54879
TBI	22.057			TBI	24.2374
TBI	22.1809	22.1778		TBI	25.0863	25.0104	2.83264		-1.15619	2.22867
TBI	22.1746			TBI	24.9344
TBI	22.1888	22.1385		TBI	24.1853	24.2236	2.08508		-1.90374	3.74183
TBI	22.0881			TBI	24.2618
TBI	22.0135	21.9868		TBI	24.3866	24.3294	2.34263		-1.64619	3.13006
TBI	21.9601			TBI	24.2723
TBI	22.2108	22.1909		TBI	25.1067	25.1769	2.986		-1.00282	2.00391
TBI	22.171			TBI	25.2471
