# Supplementary material for: NETosis associates with human TB lung tissue destruction and disease pathogenesis
Source: EMBO Mol Med. 2026 Jun 2;18(7):2547–72. doi: 10.1038/s44321-026-00435-3 (PMC13365388; doi:10.1038/s44321-026-00435-3)
Supplement: Supplementary file 9 — Source data Fig. 6 [file 44321_2026_435_MOESM9_ESM.zip › Figure 6/Figure 6C/NCF1 Gene expression manual qPCR data analysis 10.11.2020.xlsx]

## Sheet: Sheet1
	housekeeping gene				gene of interest
sample	ct	Avg Ct		sample	ct 1	Avg Ct	ΔCt	Avg ΔCt control	ΔΔCt	2^-(ΔΔCt)	avg 2^-(ΔΔCt) of groups		fold change	regulation
LTBI	23.2439	23.2755		LTBI	26.0436	25.9816	2.70603	2.18778	0.51825	0.698218	LTBI	0.906352	0.767551	1.30285	up reg
LTBI	23.3071			LTBI	25.9195						Healthy/control	1.18084	1	1
LTBI	23.5182	23.543		LTBI	26.6454	26.5217	2.9787		0.790921	0.577975	TBI	1.98788	1.68345		up regulated
LTBI	23.5677			LTBI	26.3979
LTBI	22.6658	22.5537		LTBI	24.5911	24.3616	1.80793		-0.379849	1.30121
LTBI	22.4415			LTBI	24.1321
LTBI	23.6814	23.5767		LTBI	25.8495	25.8884	2.3117		0.123923	0.917689
LTBI	23.472			LTBI	25.9273
LTBI	23.5924	23.661		LTBI	26.4567	26.4083	2.74728		0.559506	0.678534
LTBI	23.7297			LTBI	26.3599
LTBI	22.023	22.1767		LTBI	23.4203	23.7242	1.54754		-0.640241	1.55859
LTBI	22.3303			LTBI	24.0281
LTBI	23.0185	23.0623		LTBI	26.1704	26.0326	2.97028		0.782503	0.581357
LTBI	23.1061			LTBI	25.8947
LTBI	22.3339	22.262		LTBI	24.3956	24.5433	2.28127		0.0934925	0.937251
LTBI	22.1901			LTBI	24.6909
Healthy	23.0374	22.9279		Healthy	25.623	25.7669	2.83899		0.651212	0.636745
Healthy	22.8184			Healthy	25.9108
Healthy	21.9139	21.9396		Healthy	23.3558	23.2402	1.30062		-0.88716	1.84953
Healthy	21.9654			Healthy	23.1247
Healthy	22.3902	22.3084		Healthy	25.1797	25.1637	2.85538		0.667599	0.629554
Healthy	22.2265			Healthy	25.1478
Healthy	22.6233	22.5468		Healthy	25.1278	25.3196	2.77271		0.584934	0.66668
Healthy	22.4704			Healthy	25.5113
Healthy	22.9507	22.7816		Healthy	24.9314	24.8551	2.07353		-0.114246	1.08241
Healthy	22.6124			Healthy	24.7788
Healthy	22.0039	22.0082		Healthy	23.1417	23.1586	1.15042		-1.03735	2.05246
Healthy	22.0126			Healthy	23.1756
Healthy	23.1073	23.0526		Healthy	24.1866	24.1738	1.12114		-1.06663	2.09454
Healthy	22.998			Healthy	24.161
Healthy	23.2501	23.202		Healthy	26.6159	26.5914	3.38943		1.20165	0.434778
Healthy	23.1539			Healthy	26.5669
TBI	22.1892	22.1623		TBI	23.6795	23.8249	1.66262		-0.525161	1.43909
TBI	22.1354			TBI	23.9704
TBI	21.2893	21.4343		TBI	22.916	23.1706	1.7363		-0.451477	1.36744
TBI	21.5793			TBI	23.4252
TBI	21.7327	21.6478		TBI	22.2573	22.3137	0.665879		-1.5219	2.87169
TBI	21.5628			TBI	22.37
TBI	21.7922	21.8815		TBI	23.1583	23.1662	1.28473		-0.903043	1.87001
TBI	21.9708			TBI	23.1742
TBI	22.1093	22.0679		TBI	23.5189	23.6025	1.53457		-0.653206	1.57266
TBI	22.0266			TBI	23.6861
TBI	21.9902	21.8704		TBI	22.6412	22.6968	0.826325		-1.36145	2.56944
TBI	21.7507			TBI	22.7524
TBI	21.4837	21.5984		TBI	22.1427	22.3864	0.787961		-1.39982	2.63868
TBI	21.7131			TBI	22.6301
TBI	21.8526	21.9965		TBI	23.6129	23.5298	1.53334		-0.65444	1.57401
TBI	22.1403			TBI	23.4467
