# Supplementary material for: NETosis associates with human TB lung tissue destruction and disease pathogenesis
Source: EMBO Mol Med. 2026 Jun 2;18(7):2547–72. doi: 10.1038/s44321-026-00435-3 (PMC13365388; doi:10.1038/s44321-026-00435-3)
Supplement: Supplementary file 10 — Source data Fig. 7 [file 44321_2026_435_MOESM10_ESM.zip]

Archive with 4 entries (3 files):
- Figure 7/
- __MACOSX/._Figure 7
- Figure 7/Source of data in Figure 7.docx
- __MACOSX/Figure 7/._Source of data in Figure 7.docx
